# Supplementary material for: High prevalence of multidrug resistant Enterobacteriaceae isolated from outpatient urine samples but not the hospital environment in Bo, Sierra Leone
Source: BMC Infect Dis. 2016 Apr 18;16:167. doi: 10.1186/s12879-016-1495-1 (PMC4836052; doi:10.1186/s12879-016-1495-1)
Supplement: Additional file 1: Table S1. — Hospital environment sampling information. Information on the sources and dates of collection of hospital environmental samples. (XLS 30 kb) [file 12879_2016_1495_MOESM1_ESM.xls]

## Sheet: Supl_Table_1
Supplementary Table 1.Hospital environment sampling information.
Samppling Site	Location	Sampple ID	Number of samples	Collection date
Staircase railling	General ward	R1-R11	19	2014-01-12
Chairs (seat)	Outpatient area	C1 - C21	21
Beds (mattress), head side	Maternity ward	B1H - B3H	3
Beds (mattress), foot side		B1F - B3F	3
Tables		T1 - T2	2
Chairs (seat)	General ward	C22 - C24	3	2014-01-15
Beds (mattress), head side		B4H - B14H	11
Beds (mattress), foot side		B4F - B17F	14
Tables		T3 - T17	15
Water faucet handle		TN1	1
Stethoscope		D1	1
Manometer		D2	1
Metal Tray		D3	1
Benches	Lab, waiting room	BR1 - BR10	20	2014-04-07
Door Handles	Laboratory	DH1 - DH10	10	2014-03-31
Bench Tops		BTL1 - BTL8	16	2014-04-14
Beds (mattress), head side	Maternity ward	B14H - B16H	3	2014-04-22
Beds (mattress), foot side		B18F - B20F	3
Table		MT1 - MT2	2
Tables	General ward	T18 - T32	15	2014-04-29
Beds (mattress), head side		B17H - B27H	11
Beds (mattress), foot side		B21F - B34F	14
Total number of samples collected			189
