# Supplementary material for: High prevalence of multidrug resistant Enterobacteriaceae isolated from outpatient urine samples but not the hospital environment in Bo, Sierra Leone
Source: BMC Infect Dis. 2016 Apr 18;16:167. doi: 10.1186/s12879-016-1495-1 (PMC4836052; doi:10.1186/s12879-016-1495-1)
Supplement: Additional file 2: Table S2. — Full results of isolate identification. The full results of identification of isolates included in this study, including full results of phenotypic and molecular identification assays. (XLSX 51 kb) [file 12879_2016_1495_MOESM2_ESM.xlsx]

## Sheet: Supl_Table_2
Supplementary Table 2. Full results of isolate identification.
NRL ID	MRHL ID	API 20 E		ID 32 E		rpoB sequencing		16S sequencing
		identification (ID)	% ID	identification (ID)	% ID	ID	% ident	ID	% conf
Clinical isolates
SL122	62A	Pantoea spp 2	41.6	Citrobacter freundii group	99.9	Citrobacter freundii	99	Citrobacter	80
SL124	63A	Pantoea spp 2	41.6	Citrobacter freundii group	99.9	Citrobacter freundii	99	Enterobacteriaceae	100
SL127	64A	Pantoea spp 2	41.6	Citrobacter freundii group	99.9	Citrobacter freundii	100	Citrobacter	87
SL129	65A	Citrobacter freundii	99.9	n/d		Citrobacter freundii	99	Enterobacteriaceae	100
SL150	75A	Citrobacter freundii	80.1	n/d		Citrobacter freundii	99	Citrobacter	83
SL151	77A	Citrobacter freundii	95.6	n/d		Citrobacter freundii	100	Citrobacter	84
SL153	78A	Citrobacter freundii	92.2	n/d		Citrobacter freundii	100	Citrobacter	83
SL154	84A	Citrobacter youngae	99	n/d		Citrobacter freundii	94	Citrobacter	83
SL155	86A	Citrobacter youngae	99	n/d		Citrobacter freundii	99	Citrobacter	83
SL156	87A	Citrobacter freundii	99.9	n/d		Citrobacter freundii	99	Citrobacter	82
SL157	88A	Citrobacter freundii	99.9	n/d		Citrobacter freundii	99	Citrobacter	80
SL170	109A	Citrobacter freundii	92.2	n/d		Citrobacter freundii	100	Enterobacteriaceae	100
SL172	111A	Citrobacter freundii	50.4	n/d		Citrobacter freundii	99	Citrobacter	80
SL173	112A	Citrobacter freundii	90.3	n/d		Citrobacter freundii	100	Citrobacter	83
SL177	117A	Citrobacter freundii	59.6	n/d		Citrobacter freundii	100	Citrobacter	87
SL187	126A2	Citrobacter freundii	99.9	n/d		Citrobacter freundii	99	Enterobacteriaceae	100
SL193	134A	Citrobacter freundii	92.2	n/d		Citrobacter freundii	100	Citrobacter	86
SL194	136A	Citrobacter youngae	99	n/d		Citrobacter freundii	98	Citrobacter	83
SL197	140A	Citrobacter freundii	99.9	n/d		Citrobacter freundii	99	Citrobacter	80
SL200	143A	Citrobacter freundii	87.1	n/d		Citrobacter freundii	99	Enterobacteriaceae	100
SL202	144A2	Citrobacter freundii	50.4	n/d		Citrobacter freundii	99	Citrobacter	84
SL205	147A2	Citrobacter freundii	50.4	n/d		Citrobacter freundii	99	Citrobacter	82
SL160	94A	Enterobacter cloacae	99.4	n/d		Enterobacter cloacae	100	Enterobacteriaceae	100
SL161	95A	Enterobacter cloacae	59.4	n/d		Enterobacter cloacae	99	Enterobacteriaceae	100
SL167	106A	Enterobacter cloacae	91.5	n/d		Enterobacter cloacae	99	Enterobacteriaceae	100
SL168	107A	Enterobacter cloacae	91.5	n/d		Enterobacter cloacae	99	Enterobacteriaceae	100
SL174	113A	Enterobacter cloacae	91.5	n/d		Enterobacter cloacae	99	Enterobacteriaceae	100
SL175	114A	Enterobacter cloacae	91.5	n/d		Enterobacter cloacae	99	Enterobacteriaceae	100
SL179	119A	Enterobacter cloacae	91.5	n/d		Enterobacter cloacae	99	Enterobacteriaceae	100
SL181	121A	Enterobacter cloacae	95.1	n/d		Enterobacter cloacae	99	Enterobacteriaceae	100
SL182	122A	Enterobacter cloacae	59.4	n/d		Enterobacter cloacae	100	Enterobacteriaceae	100
SL189	127A	Enterobacter cloacae	59.4	n/d		Enterobacter cloacae	100	Enterobacteriaceae	100
SL192	133A	Enterobacter cloacae	76.8	n/d		Enterobacter cloacae	99	Enterobacteriaceae	100
SL195	138A	Enterobacter cloacae	95.1	n/d		Enterobacter cloacae	99	Enterobacteriaceae	100
SL198	141A	Enterobacter cloacae	95.1	n/d		Enterobacter cloacae	98	Enterobacteriaceae	100
SL199	142A	Enterobacter cloacae	59.4	n/d		Enterobacter cloacae	100	Enterobacteriaceae	100
SL203	145A	Enterobacter cloacae	91.5	n/d		Enterobacter cloacae	99	Enterobacteriaceae	100
SL133	67A	Escherichia coli	99.9	n/d		Escherichia coli	100	Escherichia/Shigella	100
SL137	69A	Escherichia coli	99.9	n/d		Escherichia coli	100	Escherichia/Shigella	100
SL152	77B	Escherichia coli	96.1	n/d		Escherichia coli	100	Escherichia/Shigella	100
SL158	88B	Escherichia coli	99.5	n/d		Escherichia coli	99	Escherichia/Shigella	100
SL159	92B	Escherichia coli	94.7	n/d		Escherichia coli	99	Escherichia/Shigella	100
SL169	108B	Kluyvera spp.	93.9	n/d		Escherichia coli	100	Escherichia/Shigella	100
SL171	109B	Escherichia coli	99.8	n/d		Escherichia coli	100	Escherichia/Shigella	100
SL176	114B	Escherichia coli	99.9	n/d		Escherichia coli	100	Escherichia/Shigella	100
SL178	117B	Escherichia coli	99.8	n/d		Escherichia coli	100	Escherichia/Shigella	100
SL188	126B	Escherichia coli	98.1	n/d		Escherichia coli	99	Escherichia/Shigella	100
SL115	60A	Escherichia coli	99.5	n/d		Escherichia coli/Shigella	100	Escherichia/Shigella	100
SL121	61D	Escherichia coli	99.5	n/d		Escherichia coli/Shigella	99	Escherichia/Shigella	100
SL125	63B	Escherichia coli	99.5	n/d		Escherichia coli/Shigella	99	Escherichia/Shigella	100
SL166	104A	Escherichia hermannii	97.5	n/d		Escherichia hermannii	98	Enterobacteriaceae	100
SL108	56B	Pantoea spp 2	42.2	Klebsiella pneumoniae	98.1	Klebsiella pneumoniae	99	Klebsiella	93
SL113	58	Klebsiella pneumoniae	97.6	n/d		Klebsiella pneumoniae	98	Klebsiella	97
SL116	60B	Raoultella terrigena	68.9	Klebsiella pneumoniae	99.6	Klebsiella pneumoniae	99	Klebsiella	85
SL136	68	Klebsiella pneumoniae	97.6	n/d		Klebsiella pneumoniae	100	Klebsiella	88
SL141	70B	Klebsiella pneumoniae	97.6	n/d		Klebsiella pneumoniae	99	Klebsiella	96
SL162	96A	Klebsiella pneumoniae	97.6	n/d		Klebsiella pneumoniae	99	Klebsiella	96
SL163	97A	Klebsiella pneumoniae	97.6	n/d		Klebsiella pneumoniae	99	Klebsiella	95
SL164	99A	Klebsiella pneumoniae	95	n/d		Klebsiella pneumoniae	99	Klebsiella	99
SL165	102A	Klebsiella pneumoniae	97.6	n/d		Klebsiella pneumoniae	99	Klebsiella	98
SL180	120A	Klebsiella pneumoniae	98	n/d		Klebsiella pneumoniae	93	Klebsiella	98
SL183	123A	Klebsiella pneumoniae	97.6	n/d		Klebsiella pneumoniae	99	Enterobacter	82
SL185	125A	Klebsiella pneumoniae	97.6	n/d		Klebsiella pneumoniae	98	Klebsiella	97
SL186	126A1	Klebsiella pneumoniae	90.6	n/d		Klebsiella pneumoniae	98	Klebsiella	97
SL190	129A	Serratia plymuthica	83.3	Klebsiella pneumoniae	99.9	Klebsiella pneumoniae	99	Klebsiella	97
SL196	139A	Klebsiella pneumoniae	97.6	n/d		Klebsiella pneumoniae	99	Klebsiella	98
SL184*	124A	Citrobacter koseri/farmeri	72.5	Enterobacter sakazakii	83.8	Leclercia/Enterobacter	99/96	Enterobacteriaceae	100
SL191*	130A	Citrobacter koseri/farmeri	72.5	Enterobacter sakazakii	83.8	Leclercia/Enterobacter	99/96	Enterobacteriaceae	100
SL201*	144A1	Citrobacter koseri/farmeri	72.5	Enterobacter sakazakii	83.8	Leclercia/Enterobacter	99/96	Enterobacteriaceae	100
SL204*	147A1	Citrobacter koseri/farmeri	91.9	Enterobacter sakazakii	83.8	Leclercia/Enterobacter	99/96	Enterobacteriaceae	100
Environmental isolates
SL512	C5	Enterobacter cloacae	91.5	n/d		Enterobacter cloacae	99	Enterobacter	86
SL532	MT2B	Enterobacter cloacae	91.5	n/d		n/d		n/d
SL513	C8	Klebsiella pneumoniae	97.6	n/d		Klebsiella pneumoniae	99	Klebsiella	99
SL531	TK1	Pantoea/Klebsiella	77.8	n/d		Klebsiella pneumoniae	97	Klebsiella	100
SL522	R9B	Pantoea spp 3	99.4	n/d		Pantoea dispersa	96	Pantoea	99
* Due to divergent results of phenotypic identification this group of isolates (SL184, SL191, SL201 and SL 204) were designated Enterbacter sp./Leclecia sp based on 16S r RNA and rpoB sequence analysis.
n/d - not done
