# Supplementary material for: High prevalence of multidrug resistant Enterobacteriaceae isolated from outpatient urine samples but not the hospital environment in Bo, Sierra Leone
Source: BMC Infect Dis. 2016 Apr 18;16:167. doi: 10.1186/s12879-016-1495-1 (PMC4836052; doi:10.1186/s12879-016-1495-1)
Supplement: Additional file 3: Table S3. — Sensitivity testing results of non-Enterobacteriaceae environmental isolates. Results of sensitivity testing of environmental isolates other than Enterobacteriaceae using disk diffusion method. (XLSX 62 kb) [file 12879_2016_1495_MOESM3_ESM.xlsx]

## Sheet: Supl_Table_3
Supplementary Table 3. Sensitivity testing results of non-Enterobacteriaceae environmental isolates
NRL ID	MHRL ID	ATM	CAZ	CIP	IMP	TGC	C	D	G	GM	K	SAM	Identification
SL500	B2H	6	12	24	35	21	21	25	26	25	25	28	Staphylococcus
SL501	B5F	13	26	27	40	23	27	32	24	28	30	30	Bacillus
SL502	B5H	14	26	24	30	22	30	31	26	29	32	32	Bacillus
SL503	B8F	14	30	29	42	26	30	32	31	29	30	32	Bacillus
SL504	B8H	12	24	20	28	20	28	30	25	29	30	31	Bacillus
SL506	B11H	12	29	29	41	27	26	28	28	26	26	28	Staphylococcus
SL507	B11H trq	6	16	26	34	24	25	28	29	27	24	29	Staphylococcus
SL508	B12F	10	23	25	37	24	27	30	27	27	28	30	Bacillus
SL509	B13H	12	24	25	30	22	28	32	28	28	30	32	Bacillus
SL510	B17F	12	26	24	32	22	33	31	30	30	32	32	Bacillus
SL511	B21F	12	27	27	37	26	28	30	30	28	31	32	Bacillus
SL514	C9	12	23	22	32	20	28	32	30	27	31	31	Bacillus
SL515	C10	6	24	24	30	22	28	33	28	28	32	32	Bacillus
SL516	C14	11	27	27	38	25	30	32	29	28	30	34	Bacillus
SL517	C19	15	28	28	44	26	28	31	28	28	30	28	Bacillus
SL518	C20	12	26	24	34	22	28	32	29	30	31	32	Bacillus
SL519	D1	16	27	28	42	26	28	34	30	30	33	32	Bacillus
SL520	R3A	13	26	25	37	22	27	32	22	27	30	30	Bacillus
SL521	R5A	6	24	26	32	22	27	34	31	30	32	33	Bacillus
SL524	T2	12	24	22	30	20	27	29	30	26	27	28	Bacillus
SL525	T8	6	24	24	30	22	26	32	26	29	30	29	Bacillus
SL526	T10	13	29	30	42	28	29	32	30	27	30	32	Bacillus
SL527	T11	14	24	20	32	20	28	33	25	26	29	31	Bacillus
SL528	T13	14	28	25	40	26	28	32	27	28	31	31	Bacillus
SL529	T15	7	24	22	30	22	34	36	36	30	36	38	Bacillus
SL530	T17	34	34	34	34	34	25	17	6	23	25	21	Bacillus
		susceptible using CLSI criteria
		susceptible using FDA criteria
